# Supplementary material for: A novel combination therapy with Uridine and Praziquantel effectively alleviates schistosomiasis-induced hepatic fibrosis through promoting adipogenic differentiation
Source: PLoS Pathog. 2025 Aug 6;21(8):e1013403. doi: 10.1371/journal.ppat.1013403 (PMC12349724; doi:10.1371/journal.ppat.1013403)
Supplement: S1 Table — (XLSX) [file ppat.1013403.s008.xlsx]

## Sheet: Sheet1
Sequences of all primers analyzed by real-time PCR
species- Gene Name	Sequence (5'-3')
human-β-actin	F: GGCACTCTTCCAGCCTTCC
	R: GAGCCGCCGATCCACAC
human-Collagen I	F: AGGGTCACCGTGGCTTCT
	R: TCTGCTGGCTCAGGCTCTT
human-Collagen Ⅲ	F: TTGAAGGAGGATGTTCCCATCT
	R: ACAGACACATATTTGGCATGGTT
human-α-SMA	F: CGCATCCTCATCCTCCCT
	R: TGCCAGCAGACTCCATCC
human-FASN	F: ACAGCGGGGAATGGGTACT
	R: GACTGGTACAACGAGCGGAT
human-CD36	F: CTTTGGCTTAATGAGACTGGGAC
	R: GCAACAAACATCACCACACCA
human-PLIN1	F: TGTGCAATGCCTATGAGAAGG
	R: AGGGCGGGGATCTTTTCCT
human-SREBP1c	F: GATCGCGGAGCCATGGATTG
	R: CCAGCATAGGGTGGGTCAAA
human-cFOS	F: CCGGGGATAGCCTCTCTTACT
	R: CCAGGTCCGTGCAGAAGTC
human-cJUN	F: TCCAAGTGCCGAAAAAGGAAG
	R: CGAGTTCTGAGCTTTCAAGGT
human-ADORA1	F: CCACAGACCTACTTCCACACC
	R: TACCGGAGAGGGATCTTGACC
human-LPL	F: AGGATGTGGCCCGGTTTATC
	R: CCAAGGCTGTATCCCAAGAGAT
mouse-β-actin	F: CCACCATGTACCCAGGCATT
	R: ACGCAGCTCAGTAACAGTCC
mouse-Collagen I	F: ACTGGCAACCTCAAGAAGTCCC
	R: ACGCAAGGCCATGAGACTCC
mouse-Collagen Ⅲ	F: ACGCAAGGCCATGAGACTCC
	R: GCAAACAGGGCCAATGTCCA
mouse-α-SMA	F: CTATGCTCTGCCTCATGCCA
	R: CTCACGCTCAGCAGTAGTCA
