# Supplementary material for: A novel combination therapy with Uridine and Praziquantel effectively alleviates schistosomiasis-induced hepatic fibrosis through promoting adipogenic differentiation
Source: PLoS Pathog. 2025 Aug 6;21(8):e1013403. doi: 10.1371/journal.ppat.1013403 (PMC12349724; doi:10.1371/journal.ppat.1013403)
Supplement: S2 Table — (XLSX) [file ppat.1013403.s009.xlsx]

## Sheet: Sheet1
Sequences of siRNA
species- Gene Name	Sequence (5'-3')
human-ADORA1-siRNA	CGCAGAAGUACUAUGGGAATT
	UUCCCAUAGUACUUCUGCGTT
human-NC-siRNA	GCGUAUUGCUUUAUUCGAATT
	UUCGAUUAAAGCAAUCGCGTT
