# Supplementary material for: A novel combination therapy with Uridine and Praziquantel effectively alleviates schistosomiasis-induced hepatic fibrosis through promoting adipogenic differentiation
Source: PLoS Pathog. 2025 Aug 6;21(8):e1013403. doi: 10.1371/journal.ppat.1013403 (PMC12349724; doi:10.1371/journal.ppat.1013403)
Supplement: S3 Table — (XLSX) [file ppat.1013403.s010.xlsx]

## Sheet: Target Prediction
id	Term	Classification_level1	Classification_level2	ListHits	ListTotal	PopHits	PopTotal	p-value	q-value	Enrichment_score	geneID	hyperlink_only_excel
hsa00230	Purine metabolism	Metabolism	Nucleotide metabolism	2	8	128	8190	0.0063807	0.0340304	15.9961	ADK;ADA	hsa00230
hsa00910	Nitrogen metabolism	Metabolism	Energy metabolism	2	8	17	8190	0.000112727	0.00180363	120.441	CA12;CA9	hsa00910
hsa04015	Rap1 signaling pathway	Environmental Information Processing	Signal transduction	1	8	210	8190	0.187707	0.214522	4.875	ADORA2A	hsa04015
hsa04020	Calcium signaling pathway	Environmental Information Processing	Signal transduction	1	8	252	8190	0.2213	0.232224	4.0625	ADORA2A	hsa04020
hsa04022	cGMP-PKG signaling pathway	Environmental Information Processing	Signal transduction	1	8	167	8190	0.152007	0.202676	6.13024	ADORA1	hsa04022
hsa04024	cAMP signaling pathway	Environmental Information Processing	Signal transduction	2	8	225	8190	0.0188624	0.0754494	9.1	ADORA1;ADORA2A	hsa04024
hsa04071	Sphingolipid signaling pathway	Environmental Information Processing	Signal transduction	1	8	121	8190	0.112304	0.179687	8.46074	ADORA1	hsa04071
hsa04080	Neuroactive ligand-receptor interaction	Environmental Information Processing	Signaling molecules and interaction	4	8	367	8190	0.000240555	0.00192444	11.158	ADORA1;ADORA2A;P2RY6;P2RY2	hsa04080
hsa04270	Vascular smooth muscle contraction	Organismal Systems	Circulatory system	1	8	134	8190	0.123686	0.179907	7.63993	ADORA2A	hsa04270
hsa04750	Inflammatory mediator regulation of TRP channels	Organismal Systems	Sensory system	1	8	98	8190	0.0918496	0.163288	10.4464	P2RY2	hsa04750
hsa04923	Regulation of lipolysis in adipocytes	Organismal Systems	Endocrine system	1	8	58	8190	0.055293	0.147448	17.6509	ADORA1	hsa04923
hsa04924	Renin secretion	Organismal Systems	Endocrine system	1	8	69	8190	0.0654722	0.149651	14.837	ADORA1	hsa04924
hsa05012	Parkinson disease	Human Diseases	Neurodegenerative disease	1	8	266	8190	0.232224	0.232224	3.84868	ADORA2A	hsa05012
hsa05032	Morphine addiction	Human Diseases	Substance dependence	1	8	91	8190	0.085543	0.163288	11.25	ADORA1	hsa05032
hsa05034	Alcoholism	Human Diseases	Substance dependence	1	8	188	8190	0.16961	0.20875	5.44548	ADORA2A	hsa05034
hsa05340	Primary immunodeficiency	Human Diseases	Immune disease	1	8	37	8190	0.0355903	0.113889	27.6689	ADA	hsa05340

## Sheet: RNA Sequencing
id	Term	Classification_level1	Classification_level2	ListHits	ListTotal	PopHits	PopTotal	p-value	q-value	Enrichment_score	geneID	hyperlink_only_excel
hsa00620	Pyruvate metabolism	Metabolism	Carbohydrate metabolism	1	25	48	8190	0.136851	0.451499	6.825	LDHD	hsa00620
hsa01522	Endocrine resistance	Human Diseases	Drug resistance: antineoplastic	1	25	95	8190	0.253316	0.451499	3.44842	FOS	hsa01522
hsa01524	Platinum drug resistance	Human Diseases	Drug resistance: antineoplastic	1	25	71	8190	0.195869	0.451499	4.61408	REV3L	hsa01524
hsa03250	Viral life cycle - HIV-1	Genetic Information Processing	Information processing in viruses	1	25	62	8190	0.173252	0.451499	5.28387	CCNT2	hsa03250
hsa03440	Homologous recombination	Genetic Information Processing	Replication and repair	1	25	41	8190	0.118078	0.451499	7.99024	RAD50	hsa03440
hsa03450	Non-homologous end-joining	Genetic Information Processing	Replication and repair	1	25	13	8190	0.0389919	0.451499	25.2	RAD50	hsa03450
hsa03460	Fanconi anemia pathway	Genetic Information Processing	Replication and repair	1	25	54	8190	0.152636	0.451499	6.06667	REV3L	hsa03460
hsa04010	MAPK signaling pathway	Environmental Information Processing	Signal transduction	3	25	301	8190	0.0622534	0.451499	3.26512	CACNA1I;FOS;KITLG	hsa04010
hsa04014	Ras signaling pathway	Environmental Information Processing	Signal transduction	1	25	236	8190	0.519084	0.547922	1.38814	KITLG	hsa04014
hsa04015	Rap1 signaling pathway	Environmental Information Processing	Signal transduction	1	25	210	8190	0.478139	0.520897	1.56	KITLG	hsa04015
hsa04020	Calcium signaling pathway	Environmental Information Processing	Signal transduction	1	25	252	8190	0.542729	0.562464	1.3	CACNA1I	hsa04020
hsa04022	cGMP-PKG signaling pathway	Environmental Information Processing	Signal transduction	1	25	167	8190	0.402978	0.493223	1.96168	CNGB1	hsa04022
hsa04024	cAMP signaling pathway	Environmental Information Processing	Signal transduction	2	25	225	8190	0.149502	0.451499	2.912	CNGB1;FOS	hsa04024
hsa04060	Cytokine-cytokine receptor interaction	Environmental Information Processing	Signaling molecules and interaction	2	25	295	8190	0.226899	0.451499	2.22102	CCL2;TNFRSF10D	hsa04060
hsa04061	Viral protein interaction with cytokine and cytokine receptor	Environmental Information Processing	Signaling molecules and interaction	2	25	98	8190	0.0355637	0.451499	6.68571	CCL2;TNFRSF10D	hsa04061
hsa04062	Chemokine signaling pathway	Organismal Systems	Immune system	1	25	190	8190	0.444386	0.515179	1.72421	CCL2	hsa04062
hsa04064	NF-kappa B signaling pathway	Environmental Information Processing	Signal transduction	1	25	102	8190	0.269315	0.451499	3.21176	PLAU	hsa04064
hsa04072	Phospholipase D signaling pathway	Environmental Information Processing	Signal transduction	1	25	147	8190	0.364577	0.489485	2.22857	KITLG	hsa04072
hsa04114	Oocyte meiosis	Cellular Processes	Cell growth and death	1	25	131	8190	0.33216	0.478748	2.50076	SPDYC	hsa04114
hsa04137	Mitophagy - animal	Cellular Processes	Transport and catabolism	1	25	72	8190	0.198345	0.451499	4.55	BNIP3L	hsa04137
hsa04141	Protein processing in endoplasmic reticulum	Genetic Information Processing	Folding, sorting and degradation	1	25	169	8190	0.406693	0.493223	1.93846	EDEM3	hsa04141
hsa04144	Endocytosis	Cellular Processes	Transport and catabolism	1	25	250	8190	0.539836	0.562464	1.3104	KIF5B	hsa04144
hsa04151	PI3K-Akt signaling pathway	Environmental Information Processing	Signal transduction	2	25	358	8190	0.299072	0.467045	1.83017	KITLG;LAMA1	hsa04151
hsa04210	Apoptosis	Cellular Processes	Cell growth and death	1	25	135	8190	0.34041	0.478748	2.42667	FOS	hsa04210
hsa04218	Cellular senescence	Cellular Processes	Cell growth and death	1	25	156	8190	0.382142	0.489485	2.1	RAD50	hsa04218
hsa04310	Wnt signaling pathway	Environmental Information Processing	Signal transduction	1	25	174	8190	0.415884	0.499061	1.88276	FRAT1	hsa04310
hsa04371	Apelin signaling pathway	Environmental Information Processing	Signal transduction	1	25	139	8190	0.348562	0.478748	2.35683	EGR1	hsa04371
hsa04380	Osteoclast differentiation	Organismal Systems	Development and regeneration	1	25	132	8190	0.334232	0.478748	2.48182	FOS	hsa04380
hsa04510	Focal adhesion	Cellular Processes	Cellular community - eukaryotes	1	25	203	8190	0.466555	0.516382	1.61379	LAMA1	hsa04510
hsa04512	ECM-receptor interaction	Environmental Information Processing	Signaling molecules and interaction	1	25	89	8190	0.239336	0.451499	3.6809	LAMA1	hsa04512
hsa04610	Complement and coagulation cascades	Organismal Systems	Immune system	1	25	86	8190	0.232251	0.451499	3.8093	PLAU	hsa04610
hsa04620	Toll-like receptor signaling pathway	Organismal Systems	Immune system	1	25	102	8190	0.269315	0.451499	3.21176	FOS	hsa04620
hsa04621	NOD-like receptor signaling pathway	Organismal Systems	Immune system	1	25	185	8190	0.435625	0.511972	1.77081	CCL2	hsa04621
hsa04640	Hematopoietic cell lineage	Organismal Systems	Immune system	1	25	96	8190	0.255622	0.451499	3.4125	KITLG	hsa04640
hsa04657	IL-17 signaling pathway	Organismal Systems	Immune system	2	25	94	8190	0.0329481	0.451499	6.97021	CCL2;FOS	hsa04657
hsa04658	Th1 and Th2 cell differentiation	Organismal Systems	Immune system	1	25	90	8190	0.241683	0.451499	3.64	FOS	hsa04658
hsa04659	Th17 cell differentiation	Organismal Systems	Immune system	1	25	106	8190	0.278309	0.459815	3.09057	FOS	hsa04659
hsa04660	T cell receptor signaling pathway	Organismal Systems	Immune system	1	25	121	8190	0.3111	0.472872	2.70744	FOS	hsa04660
hsa04662	B cell receptor signaling pathway	Organismal Systems	Immune system	1	25	81	8190	0.220303	0.451499	4.04444	FOS	hsa04662
hsa04668	TNF signaling pathway	Environmental Information Processing	Signal transduction	2	25	114	8190	0.0467921	0.451499	5.74737	CCL2;FOS	hsa04668
hsa04713	Circadian entrainment	Organismal Systems	Environmental adaptation	2	25	97	8190	0.0349024	0.451499	6.75464	CACNA1I;FOS	hsa04713
hsa04721	Synaptic vesicle cycle	Organismal Systems	Nervous system	1	25	78	8190	0.213049	0.451499	4.2	SLC1A3	hsa04721
hsa04724	Glutamatergic synapse	Organismal Systems	Nervous system	1	25	115	8190	0.298159	0.467045	2.8487	SLC1A3	hsa04724
hsa04725	Cholinergic synapse	Organismal Systems	Nervous system	1	25	113	8190	0.293794	0.467045	2.89912	FOS	hsa04725
hsa04728	Dopaminergic synapse	Organismal Systems	Nervous system	2	25	132	8190	0.0607649	0.451499	4.96364	FOS;KIF5B	hsa04728
hsa04740	Olfactory transduction	Organismal Systems	Sensory system	1	25	423	8190	0.734926	0.74143	0.774468	CNGB1	hsa04740
hsa04742	Taste transduction	Organismal Systems	Sensory system	1	25	85	8190	0.229876	0.451499	3.85412	TAS1R3	hsa04742
hsa04744	Phototransduction	Organismal Systems	Sensory system	1	25	29	8190	0.0849807	0.451499	11.2966	CNGB1	hsa04744
hsa04814	Motor proteins	Cellular Processes	Cell motility	2	25	193	8190	0.116482	0.451499	3.39482	KIF18A;KIF5B	hsa04814
hsa04912	GnRH signaling pathway	Organismal Systems	Endocrine system	1	25	93	8190	0.248684	0.451499	3.52258	EGR1	hsa04912
hsa04914	Progesterone-mediated oocyte maturation	Organismal Systems	Endocrine system	1	25	102	8190	0.269315	0.451499	3.21176	SPDYC	hsa04914
hsa04915	Estrogen signaling pathway	Organismal Systems	Endocrine system	1	25	136	8190	0.342457	0.478748	2.40882	FOS	hsa04915
hsa04916	Melanogenesis	Organismal Systems	Endocrine system	1	25	101	8190	0.26705	0.451499	3.24356	KITLG	hsa04916
hsa04917	Prolactin signaling pathway	Organismal Systems	Endocrine system	1	25	70	8190	0.193386	0.451499	4.68	FOS	hsa04917
hsa04921	Oxytocin signaling pathway	Organismal Systems	Endocrine system	1	25	154	8190	0.37828	0.489485	2.12727	FOS	hsa04921
hsa04925	Aldosterone synthesis and secretion	Organismal Systems	Endocrine system	1	25	98	8190	0.260214	0.451499	3.34286	CACNA1I	hsa04925
hsa04926	Relaxin signaling pathway	Organismal Systems	Endocrine system	1	25	129	8190	0.327998	0.478748	2.53953	FOS	hsa04926
hsa04927	Cortisol synthesis and secretion	Organismal Systems	Endocrine system	1	25	65	8190	0.180858	0.451499	5.04	CACNA1I	hsa04927
hsa04928	Parathyroid hormone synthesis, secretion and action	Organismal Systems	Endocrine system	2	25	106	8190	0.041029	0.451499	6.18113	EGR1;FOS	hsa04928
hsa04929	GnRH secretion	Organismal Systems	Endocrine system	1	25	64	8190	0.17833	0.451499	5.11875	CACNA1I	hsa04929
hsa04932	Non-alcoholic fatty liver disease	Human Diseases	Endocrine and metabolic disease	1	25	155	8190	0.380214	0.489485	2.11355	FOS	hsa04932
hsa04933	AGE-RAGE signaling pathway in diabetic complications	Human Diseases	Endocrine and metabolic disease	2	25	100	8190	0.0369012	0.451499	6.552	CCL2;EGR1	hsa04933
hsa04934	Cushing syndrome	Human Diseases	Endocrine and metabolic disease	1	25	155	8190	0.380214	0.489485	2.11355	CACNA1I	hsa04934
hsa04935	Growth hormone synthesis, secretion and action	Organismal Systems	Endocrine system	1	25	120	8190	0.308959	0.472872	2.73	FOS	hsa04935
hsa04973	Carbohydrate digestion and absorption	Organismal Systems	Digestive system	2	25	47	8190	0.00889093	0.451499	13.9404	SLC2A5;TAS1R3	hsa04973
hsa04978	Mineral absorption	Organismal Systems	Digestive system	1	25	60	8190	0.168143	0.451499	5.46	CLCN2	hsa04978
hsa05010	Alzheimer disease	Human Diseases	Neurodegenerative disease	2	25	383	8190	0.327678	0.478748	1.7107	FRAT1;KIF5B	hsa05010
hsa05012	Parkinson disease	Human Diseases	Neurodegenerative disease	1	25	266	8190	0.562499	0.577702	1.23158	KIF5B	hsa05012
hsa05014	Amyotrophic lateral sclerosis	Human Diseases	Neurodegenerative disease	1	25	363	8190	0.6786	0.690717	0.902479	KIF5B	hsa05014
hsa05016	Huntington disease	Human Diseases	Neurodegenerative disease	2	25	306	8190	0.239431	0.451499	2.14118	KIF5B;SLC1A3	hsa05016
hsa05020	Prion disease	Human Diseases	Neurodegenerative disease	2	25	271	8190	0.199809	0.451499	2.41771	EGR1;KIF5B	hsa05020
hsa05022	Pathways of neurodegeneration - multiple diseases	Human Diseases	Neurodegenerative disease	2	25	475	8190	0.430048	0.510682	1.37937	FRAT1;KIF5B	hsa05022
hsa05031	Amphetamine addiction	Human Diseases	Substance dependence	1	25	69	8190	0.190895	0.451499	4.74783	FOS	hsa05031
hsa05130	Pathogenic Escherichia coli infection	Human Diseases	Infectious disease: bacterial	1	25	197	8190	0.456431	0.515179	1.66294	FOS	hsa05130
hsa05132	Salmonella infection	Human Diseases	Infectious disease: bacterial	2	25	249	8190	0.17542	0.451499	2.63133	FOS;KIF5B	hsa05132
hsa05133	Pertussis	Human Diseases	Infectious disease: bacterial	1	25	76	8190	0.208177	0.451499	4.31053	FOS	hsa05133
hsa05135	Yersinia infection	Human Diseases	Infectious disease: bacterial	2	25	136	8190	0.0640458	0.451499	4.81765	CCL2;FOS	hsa05135
hsa05140	Leishmaniasis	Human Diseases	Infectious disease: parasitic	1	25	73	8190	0.200814	0.451499	4.48767	FOS	hsa05140
hsa05142	Chagas disease	Human Diseases	Infectious disease: parasitic	2	25	101	8190	0.0375772	0.451499	6.48713	CCL2;FOS	hsa05142
hsa05144	Malaria	Human Diseases	Infectious disease: parasitic	1	25	50	8190	0.142143	0.451499	6.552	CCL2	hsa05144
hsa05145	Toxoplasmosis	Human Diseases	Infectious disease: parasitic	1	25	109	8190	0.284985	0.464119	3.0055	LAMA1	hsa05145
hsa05146	Amoebiasis	Human Diseases	Infectious disease: parasitic	1	25	101	8190	0.26705	0.451499	3.24356	LAMA1	hsa05146
hsa05161	Hepatitis B	Human Diseases	Infectious disease: viral	1	25	161	8190	0.391698	0.493223	2.03478	FOS	hsa05161
hsa05162	Measles	Human Diseases	Infectious disease: viral	1	25	138	8190	0.346533	0.478748	2.37391	FOS	hsa05162
hsa05163	Human cytomegalovirus infection	Human Diseases	Infectious disease: viral	1	25	223	8190	0.499013	0.531658	1.46906	CCL2	hsa05163
hsa05164	Influenza A	Human Diseases	Infectious disease: viral	1	25	169	8190	0.406693	0.493223	1.93846	CCL2	hsa05164
hsa05165	Human papillomavirus infection	Human Diseases	Infectious disease: viral	2	25	331	8190	0.26807	0.451499	1.97946	LAMA1;OASL	hsa05165
hsa05166	Human T-cell leukemia virus 1 infection	Human Diseases	Infectious disease: viral	2	25	220	8190	0.144214	0.451499	2.97818	EGR1;FOS	hsa05166
hsa05167	Kaposi sarcoma-associated herpesvirus infection	Human Diseases	Infectious disease: viral	1	25	194	8190	0.4513	0.515179	1.68866	FOS	hsa05167
hsa05168	Herpes simplex virus 1 infection	Human Diseases	Infectious disease: viral	1	25	510	8190	0.800072	0.800072	0.642353	CCL2	hsa05168
hsa05170	Human immunodeficiency virus 1 infection	Human Diseases	Infectious disease: viral	1	25	211	8190	0.479773	0.520897	1.55261	FOS	hsa05170
hsa05171	Coronavirus disease - COVID-19	Human Diseases	Infectious disease: viral	2	25	231	8190	0.155902	0.451499	2.83636	CCL2;FOS	hsa05171
hsa05200	Pathways in cancer	Human Diseases	Cancer: overview	4	25	528	8190	0.073597	0.451499	2.48182	FOS;FRAT1;KITLG;LAMA1	hsa05200
hsa05202	Transcriptional misregulation in cancer	Human Diseases	Cancer: overview	2	25	192	8190	0.115484	0.451499	3.4125	CCNT2;PLAU	hsa05202
hsa05205	Proteoglycans in cancer	Human Diseases	Cancer: overview	1	25	202	8190	0.464881	0.516382	1.62178	PLAU	hsa05205
hsa05206	MicroRNAs in cancer	Human Diseases	Cancer: overview	2	25	161	8190	0.0858372	0.451499	4.06957	BMF;PLAU	hsa05206
hsa05207	Chemical carcinogenesis - receptor activation	Human Diseases	Cancer: overview	1	25	195	8190	0.453015	0.515179	1.68	FOS	hsa05207
hsa05208	Chemical carcinogenesis - reactive oxygen species	Human Diseases	Cancer: overview	1	25	221	8190	0.495854	0.531658	1.48235	FOS	hsa05208
hsa05210	Colorectal cancer	Human Diseases	Cancer: specific types	1	25	86	8190	0.232251	0.451499	3.8093	FOS	hsa05210
hsa05215	Prostate cancer	Human Diseases	Cancer: specific types	1	25	97	8190	0.257921	0.451499	3.37732	PLAU	hsa05215
hsa05222	Small cell lung cancer	Human Diseases	Cancer: specific types	1	25	92	8190	0.246357	0.451499	3.56087	LAMA1	hsa05222
hsa05223	Non-small cell lung cancer	Human Diseases	Cancer: specific types	1	25	72	8190	0.198345	0.451499	4.55	KIF5B	hsa05223
hsa05224	Breast cancer	Human Diseases	Cancer: specific types	2	25	147	8190	0.0733714	0.451499	4.45714	FOS;FRAT1	hsa05224
hsa05225	Hepatocellular carcinoma	Human Diseases	Cancer: specific types	1	25	165	8190	0.39924	0.493223	1.98545	FRAT1	hsa05225
hsa05226	Gastric cancer	Human Diseases	Cancer: specific types	1	25	148	8190	0.366552	0.489485	2.21351	FRAT1	hsa05226
hsa05231	Choline metabolism in cancer	Human Diseases	Cancer: overview	1	25	98	8190	0.260214	0.451499	3.34286	FOS	hsa05231
hsa05235	PD-L1 expression and PD-1 checkpoint pathway in cancer	Human Diseases	Cancer: overview	1	25	89	8190	0.239336	0.451499	3.6809	FOS	hsa05235
hsa05323	Rheumatoid arthritis	Human Diseases	Immune disease	2	25	89	8190	0.0297926	0.451499	7.3618	CCL2;FOS	hsa05323
hsa05410	Hypertrophic cardiomyopathy	Human Diseases	Cardiovascular disease	1	25	90	8190	0.241683	0.451499	3.64	LAMA1	hsa05410
hsa05412	Arrhythmogenic right ventricular cardiomyopathy	Human Diseases	Cardiovascular disease	1	25	77	8190	0.210616	0.451499	4.25455	LAMA1	hsa05412
hsa05414	Dilated cardiomyopathy	Human Diseases	Cardiovascular disease	1	25	95	8190	0.253316	0.451499	3.44842	LAMA1	hsa05414
hsa05416	Viral myocarditis	Human Diseases	Cardiovascular disease	1	25	57	8190	0.160424	0.451499	5.74737	LAMA1	hsa05416
hsa05417	Lipid and atherosclerosis	Human Diseases	Cardiovascular disease	2	25	214	8190	0.137927	0.451499	3.06168	CCL2;FOS	hsa05417
hsa05418	Fluid shear stress and atherosclerosis	Human Diseases	Cardiovascular disease	2	25	136	8190	0.0640458	0.451499	4.81765	CCL2;FOS	hsa05418
